# Supplementary material for: NLRC5 Deficiency Reduces LPS-Induced Microglial Activation via Inhibition of NF-κB Signaling and Ameliorates Mice’s Depressive-like Behavior
Source: Int J Mol Sci. 2023 Aug 26;24(17):13265. doi: 10.3390/ijms241713265 (PMC10487775; doi:10.3390/ijms241713265)
Supplement: Supplementary file 1 [file ijms-24-13265-s001.zip]

Archive with 2 entries (2 files):
- Supplementary Figure.pdf
- Supplementary Table 1.pdf
